# Supplementary material for: Genetic variations and dog breed identification using inter-simple sequence repeat markers coupled with high resolution melting analysis
Source: PeerJ. 2020 Oct 30;8:e10215. doi: 10.7717/peerj.10215 (PMC7605226; doi:10.7717/peerj.10215)
Supplement: Supplemental Information 4 [file peerj-08-10215-s004.xlsx]

## Sheet: Sheet1
Table supplement 2			Pairwise population matrix of Nei’s Genetic Distance are below the diagonal and Pairwise population Fst values, above the diagonal, in overall population of different dog breeds
CHI	DACH	DAL	JACK	PUG	LAB	GER	BK	BEA	BULLY	YORK	HUS	FRE	POOD	SPI	TRB	CHOW	COR	PEK	DOB	BOS	BIC	COCK	BULL	PIT	ROTT	BULLD	MINI	SCH	SAM	POM	SHIH	GOLD
0	0.0525626	0.048747	0.0186759	0.0207424	0.0176905	0.017666	0.0161259	0.0145652	0.0205464	0.0152669	0.0152377	0.0158403	0.0161568	0.0283189	0.0520096	0.0488725	0.0513624	0.0518373	0.0523802	0.049953	0.0492507	0.031839	0.0431537	0.0319424	0.0303517	0.0327179	0.0262531	0.0254722	0.026023	0.0152814	0.0160581	0.016155	CHI
2.17668	0	0.0753497	0.0516797	0.0521023	0.0489684	0.0483157	0.0497303	0.0480955	0.0551212	0.0443838	0.0449527	0.0468313	0.0458466	0.0614701	0.0737721	0.0680422	0.0781448	0.0723735	0.069622	0.0723692	0.0623146	0.0484577	0.0699994	0.0604769	0.0630174	0.0664093	0.0575381	0.056799	0.0591182	0.0463949	0.0481817	0.0489941	DACH
1.64296	1.69645	0	0.0499857	0.0509049	0.0453149	0.0477354	0.0483404	0.0478152	0.0527266	0.0438327	0.045899	0.0464197	0.0466018	0.0600673	0.0767462	0.0711101	0.0753039	0.072463	0.0753497	0.0794997	0.0768357	0.0570851	0.0722169	0.0621657	0.0613291	0.063854	0.0546995	0.0568312	0.0589885	0.0460096	0.0473734	0.0480315	DAL
1.10459	1.9153	1.70399	0	0.0195614	0.0171172	0.016398	0.0166004	0.0151227	0.021015	0.0153544	0.0149016	0.0158536	0.0158605	0.0310963	0.0512669	0.0512595	0.0495422	0.0507856	0.0525215	0.0495681	0.051665	0.032331	0.0319453	0.0221057	0.0221148	0.0223651	0.0170615	0.0159742	0.0162444	0.01523	0.0161848	0.0183888	JACK
1.31047	1.91654	1.76994	1.09631	0	0.00833424	0.00595929	0.0167431	0.0156523	0.0216373	0.0167827	0.0163582	0.0148601	0.0152283	0.0311382	0.0501842	0.0490457	0.0497911	0.0505587	0.0521038	0.049399	0.0505762	0.0322621	0.0409225	0.0318046	0.0313463	0.0320261	0.0272991	0.0273057	0.0276681	0.0169157	0.0166086	0.0165666	PUG
1.22251	1.84349	1.42364	1.06881	0.365729	0	0.00542791	0.0143344	0.0136789	0.0196721	0.0134377	0.0136236	0.0126942	0.0128069	0.0272078	0.0468546	0.0483564	0.0474443	0.0489478	0.0510571	0.0465377	0.0477553	0.0294808	0.0371212	0.0280337	0.0285796	0.0289457	0.0244162	0.0251679	0.0251697	0.0134398	0.0138811	0.0147041	LAB
1.20944	1.74598	1.67366	0.983076	0.243069	0.262715	0	0.0139997	0.0127471	0.0186626	0.0128756	0.012594	0.0117539	0.0122512	0.0273064	0.046005	0.0467792	0.0485057	0.0479121	0.0498517	0.0460046	0.0461728	0.0280368	0.0370114	0.0288598	0.0288631	0.0295556	0.024626	0.0249127	0.0259059	0.0128057	0.0131843	0.014622	GER
1.01497	1.9414	1.74073	1.00105	0.979991	0.951393	0.907863	0	0.00484445	0.0169524	0.0124141	0.0121846	0.0125762	0.0121318	0.026677	0.0478631	0.0464433	0.0488099	0.0480923	0.0480949	0.0476381	0.0490397	0.0293573	0.038566	0.0292182	0.0286575	0.0283741	0.0233593	0.0234777	0.0241699	0.0122587	0.0127724	0.014523	BK
0.917101	1.82403	1.78054	0.91422	0.933498	0.954653	0.844333	0.239791	0	0.0162858	0.0109232	0.0107462	0.0113004	0.0115239	0.0259497	0.0470604	0.0449256	0.0463015	0.0462945	0.0476577	0.0454099	0.0478083	0.0285258	0.036939	0.0288868	0.0279872	0.0278049	0.0224776	0.0220239	0.0224286	0.012045	0.0112145	0.0133283	BEA
1.24831	2.37081	1.95704	1.22698	1.25798	1.30954	1.16775	0.974063	0.970639	0	0.0160353	0.0161425	0.0163772	0.0168827	0.0308532	0.0520669	0.0512578	0.0516773	0.0525438	0.0520849	0.0522397	0.0530867	0.0345319	0.040886	0.0321672	0.0328241	0.0316051	0.0285141	0.027764	0.0280367	0.0165641	0.00780307	0.018347	BULLY
1.06315	1.44157	1.3875	0.997126	1.12829	0.997079	0.918864	0.859712	0.768424	1.00272	0	0.00294791	0.0109366	0.0113048	0.0263359	0.0446326	0.0454428	0.0454342	0.0443809	0.0454427	0.0446586	0.0464929	0.026978	0.036574	0.0279298	0.0266675	0.0276196	0.0218684	0.0227908	0.0235289	0.0116676	0.0114358	0.0138044	YORK
1.07593	1.51679	1.63262	0.959202	1.09045	1.03886	0.900292	0.847301	0.76155	1.0283	0.165473	0	0.0117886	0.0123323	0.0254063	0.0446688	0.0472681	0.0450753	0.0456159	0.0459051	0.04468	0.045344	0.0271361	0.0362419	0.0281172	0.0265638	0.0280402	0.0216915	0.0229219	0.0233915	0.0111745	0.0110833	0.0132741	HUS
1.13129	1.73284	1.67342	1.04818	0.897344	0.897288	0.787499	0.87231	0.804599	1.03372	0.824321	0.947907	0	0.00383175	0.0267635	0.0453283	0.0453208	0.0467597	0.0469688	0.0464281	0.0448496	0.0454403	0.0288736	0.0352578	0.0276228	0.0265272	0.0278918	0.0234443	0.024993	0.0246806	0.0119816	0.0117412	0.0137851	FRE
1.16138	1.59019	1.68438	1.03878	0.927856	0.900575	0.831759	0.814918	0.819978	1.08419	0.858822	1.01105	0.214052	0	0.0265168	0.0450624	0.0440556	0.0462699	0.0454518	0.0458163	0.0443867	0.0452616	0.0272369	0.0349642	0.0275695	0.0267973	0.0278016	0.0235636	0.024339	0.0239254	0.0117523	0.0128531	0.0138141	POOD
1.54864	2.36974	2.1466	1.88447	1.81462	1.59616	1.60004	1.49773	1.50819	1.71404	1.69105	1.55318	1.75935	1.68915	0	0.0586635	0.0607743	0.0550955	0.0614705	0.0628631	0.0607307	0.0579145	0.0404332	0.0509663	0.0421216	0.0429753	0.0425394	0.0375716	0.0382645	0.0397231	0.0248904	0.026657	0.0170407	SPI
2.07916	1.60944	1.79176	1.85814	1.68293	1.57779	1.48361	1.68189	1.67945	1.87003	1.46974	1.48602	1.53832	1.49825	1.96428	0	0.0796329	0.0754371	0.0796766	0.0738616	0.073949	0.0695283	0.0501599	0.0732624	0.0638844	0.0630174	0.0655423	0.056103	0.0568419	0.0577153	0.0471109	0.0476105	0.0477333	TRB
1.65352	1.32176	1.45529	1.85814	1.56515	1.76011	1.56365	1.52366	1.44104	1.76923	1.55936	1.82553	1.53832	1.3945	2.25196	2.0149	0	0.0666916	0.0724172	0.0738595	0.0839161	0.0738595	0.0544986	0.0743094	0.0638692	0.0638231	0.0646905	0.0582132	0.0575489	0.0598358	0.0447729	0.0461197	0.0484502	CHOW
1.97462	1.89712	1.69645	1.65747	1.64211	1.64678	1.77129	1.80325	1.58764	1.81836	1.55936	1.53254	1.717	1.64039	1.61597	1.69645	1.26113	0	0.0724609	0.0782343	0.0678612	0.0680902	0.055366	0.0764274	0.0621809	0.0646901	0.0604461	0.0532078	0.0574743	0.0562686	0.0450402	0.0479514	0.0470864	COR
2.05122	1.5294	1.5294	1.80407	1.72549	1.84349	1.69719	1.71087	1.58764	1.93255	1.44157	1.59814	1.74714	1.54214	2.36974	2.0149	1.5294	1.5294	0	0.0651555	0.0739053	0.0725524	0.0570543	0.0753804	0.0646749	0.062971	0.0646749	0.0582237	0.0567778	0.0581957	0.0473687	0.0492089	0.0486641	PEK
2.14298	1.38629	1.69645	2.04046	1.91654	2.2064	1.96912	1.71087	1.75949	1.87003	1.55936	1.63262	1.67258	1.583	2.65742	1.60944	1.60944	1.89712	1.20397	0	0.0753934	0.0738616	0.05442	0.0732383	0.0638231	0.0680672	0.0647057	0.0575381	0.0575489	0.06124	0.047731	0.0490905	0.0507907	DOB
1.78219	1.5294	2.0149	1.65747	1.60289	1.545	1.48361	1.65371	1.48756	1.89302	1.46974	1.48602	1.48429	1.42623	2.25196	1.60944	2.48491	1.32176	1.60944	1.69645	0	0.073951	0.0570391	0.073288	0.0621809	0.0630018	0.0630326	0.054699	0.0575593	0.0545696	0.0459376	0.0461225	0.0481571	BOS
1.69687	1.09861	1.79176	1.9153	1.72549	1.68315	1.50303	1.83604	1.78054	2.0079	1.69289	1.5648	1.55082	1.5217	1.88423	1.38629	1.60944	1.32176	1.5294	1.60944	1.60944	0	0.0431726	0.0743094	0.0663632	0.0655423	0.0638384	0.0589312	0.0561349	0.0596851	0.0460382	0.0478365	0.0468718	BIC
1.55368	1.05392	1.51654	1.53819	1.47881	1.42774	1.25945	1.3983	1.38629	1.73013	1.27317	1.30611	1.50678	1.28622	1.76016	1.13088	1.35403	1.40532	1.51654	1.35403	1.51654	0.85325	0	0.052906	0.042471	0.0475976	0.046045	0.0387263	0.0383241	0.0399289	0.0277349	0.0291942	0.0300982	COCK
2.314	2.05331	2.30462	0.972873	1.72133	1.55166	1.5306	1.72986	1.61249	1.67791	1.65492	1.62717	1.46917	1.42322	2.30279	2.45877	2.64109	3.15192	2.86424	2.45877	2.45877	2.64109	2.02104	0	0.0426977	0.0394423	0.044595	0.037788	0.0399543	0.0415541	0.0368637	0.0363717	0.0379606	BULL
1.56529	1.78481	1.95186	0.727258	1.42752	1.26411	1.34646	1.38177	1.43176	1.43609	1.38868	1.43128	1.34095	1.32345	1.99655	2.15253	2.15253	1.95186	2.27032	2.15253	1.95186	2.558	1.60944	1.17374	0	0.0296142	0.0327307	0.0306709	0.0280641	0.0271583	0.0273025	0.0274053	0.0303468	PIT
1.37813	2.04717	1.86485	0.727258	1.37873	1.32238	1.34646	1.31826	1.32176	1.51108	1.23745	1.23974	1.21582	1.23728	2.13965	2.04717	2.15253	2.27032	2.04717	2.96346	2.04717	2.40385	2.30259	1.00944	0.798508	0	0.0306552	0.029331	0.025909	0.0298598	0.0272527	0.0292587	0.0291433	ROTT
1.67229	2.558	2.15253	0.741244	1.45283	1.3632	1.42759	1.28795	1.30114	1.37703	1.34868	1.42023	1.374	1.35194	2.06554	2.40385	2.27032	1.78481	2.27032	2.27032	2.04717	2.15253	2.04022	1.28707	0.941609	0.84397	0	0.0297788	0.0267546	0.028008	0.0276817	0.0289188	0.0308557	BULLD
1.32942	1.87597	1.6077	0.606448	1.33636	1.26512	1.28162	1.14116	1.11745	1.43992	1.10898	1.10227	1.28348	1.28807	1.90538	1.73287	1.95601	1.49648	1.95601	1.87597	1.6077	2.04302	1.60529	1.07074	0.982759	0.912141	0.935131	0	0.0214872	0.0246146	0.0224023	0.0237662	0.0259944	MINI
1.24471	1.80186	1.80186	0.55179	1.33636	1.35527	1.31552	1.15299	1.07199	1.3564	1.21278	1.24312	1.50134	1.39	2.02317	1.80186	1.87597	1.87597	1.80186	1.87597	1.87597	1.73287	1.56084	1.19591	0.846183	0.745087	0.784308	0.660357	0	0.0216603	0.0234013	0.0244576	0.0256748	SCH
1.23614	1.97402	1.95749	0.542511	1.30557	1.27625	1.35443	1.15916	1.05077	1.31469	1.22146	1.21997	1.35637	1.25011	2.16052	1.81987	2.06103	1.68633	1.87871	2.2617	1.54657	2.04301	1.66034	1.2617	0.782511	0.912128	0.822516	0.787314	0.649744	0	0.0235488	0.0242449	0.0268398	SAM
1.08965	1.70526	1.65647	1.00166	1.17035	1.02129	0.931027	0.860279	0.917999	1.08472	0.9473	0.898978	0.981262	0.937323	1.47928	1.81062	1.50232	1.53341	1.85318	1.9129	1.64464	1.65647	1.38688	1.73262	1.33207	1.32542	1.37986	1.18684	1.3099	1.24457	0	0.012193	0.0139643	POM
1.07962	1.82054	1.7102	1.01998	1.02904	0.970587	0.883788	0.835202	0.740713	0.336956	0.817357	0.790579	0.845335	0.969998	1.60629	1.7405	1.55818	1.78775	1.98306	1.96365	1.55818	1.77175	1.46077	1.52778	1.25032	1.46982	1.42537	1.25083	1.33421	1.22961	0.927759	0	0.0137363	SHIH
1.12473	2.00136	1.84487	1.35314	1.05104	1.1103	1.08952	1.06923	1.00828	1.24171	1.17214	1.11013	1.15728	1.146	0.666663	1.7985	1.91054	1.70887	1.94552	2.38984	1.86236	1.68361	1.63204	1.79616	1.67318	1.49059	1.76122	1.59872	1.54627	1.62153	1.23371	1.05325	0	GOLD
CHI= Chihuahua
DACH= Dachshund
DAL= Dalmatian
JACK= Jack Russell Terrier
PUG= Pug
LAB= Labrador Retriever
GER= German Shepherd
BK= Thai Bangkaew
BEA= Beagle
BULLY= American Bully
YORK= Yorkshire Terrier
HUS= Siberian Husky
FRE= French Bulldog
POOD= Poodle
SPI= Spitz
TRB= Thai Ridge back
CHOW= Chow Chow
COR= Welsh Corgi
PEK= Pekingese
DOB= Doberman Pinscher
BOS= Boston Terrier
BIC= Bichon Frise
COCK= Cocker Spaniels
BULL= Bull Terrier
PIT= American Pit Bull Terrier
ROTT= Rottweiler
BULLD= Bulldog
MINI= Miniature Pinscher
SCH= Schnauzer
SAM= Samoyed
POM= Pomeranian
SHIH= Shih Tzu
GOLD= Golden Retriever
